# Supplementary material for: Harnessing innate lung anti-cancer effector functions with a novel bacterial-derived immunotherapy
Source: Oncoimmunology. 2017 Nov 27;7(3):e1398875. doi: 10.1080/2162402X.2017.1398875 (PMC5790356; doi:10.1080/2162402X.2017.1398875)
Supplement: supp_data.zip [file koni-07-03-1398875-s001.zip]

Archive with 2 entries (2 files):
- 2017ONCOIMM0574R-f07-z-4c.docx
- 2017ONCOIMM0574R-file002.docx
